# Supplementary material for: Deciphering the Function of Octopaminergic Signaling on Wing Polyphenism of the Pea Aphid Acyrthosiphon pisum
Source: Front Physiol. 2016 Dec 9;7:603. doi: 10.3389/fphys.2016.00603 (PMC5145873; doi:10.3389/fphys.2016.00603)
Supplement: Supplementary file 1 [file DataSheet1.XLSX]

## Sheet: TA
Component Name		Curve Index	Weighting Index	Origin Index	Equation
Tra		Linear	Equal	Force	Y = 11785.8*X R^2 = 0.9995
							Specified	Calculated
Filename	Sample Type	Sample Name	Integ. Type	Area	ISTD Area	Area	Amount	Amount	%Diff	%RSD-AMT	Peak Status	Level	Units	RT	Sample ID
STD-Tra-0	Std Bracket Sample		Method Settings	NF	NA	NF	1e-06	NF	NF	NF	Not Found	1	uM	NF	1
STD-Tra-10000	Std Bracket Sample		Method Settings	119168	NA	NA	10	10.1112	0.0111182	0		5	uM	7.84075	1
STD-Tra-2000	Std Bracket Sample		Method Settings	25628.6	NA	NA	2	2.17454	0.0872678	0		4	uM	7.80021	1
STD-Tra-400	Std Bracket Sample		Method Settings	14831.6	NA	NA	0.4	1.25843	2.14606	0		3	uM	7.80015	1
STD-Tra-50000	Std Bracket Sample		Method Settings	588865	NA	NA	50	49.9639	-0.000721704	0		6	uM	7.8003	1
C-15-1	Unknown Sample		Method Settings	558656	NA	NA	NA	47.4008	NA	NA		NA	uM	7.80101	1
C-15-2	Unknown Sample		Method Settings	523425	NA	NA	NA	44.4115	NA	NA		NA	uM	7.80115	1
C-15-3	Unknown Sample		Method Settings	526903	NA	NA	NA	44.7066	NA	NA		NA	uM	7.76016	1
C-15-4	Unknown Sample		Method Settings	615590	NA	NA	NA	52.2315	NA	NA	Response High	NA	uM	7.80029	1
C-15-5	Unknown Sample		Method Settings	507527	NA	NA	NA	43.0626	NA	NA		NA	uM	7.80004	1
C-15-6	Unknown Sample		Method Settings	540494	NA	NA	NA	45.8597	NA	NA		NA	uM	7.80019	1
C-30-1	Unknown Sample		Method Settings	518406	NA	NA	NA	43.9856	NA	NA		NA	uM	7.80093	1
C-30-2	Unknown Sample		Method Settings	543547	NA	NA	NA	46.1188	NA	NA		NA	uM	7.71941	1
C-30-3	Unknown Sample		Method Settings	500579	NA	NA	NA	42.473	NA	NA		NA	uM	7.80116	1
C-30-4	Unknown Sample		Method Settings	555678	NA	NA	NA	47.1481	NA	NA		NA	uM	7.80001	1
C-30-5	Unknown Sample		Method Settings	576939	NA	NA	NA	48.952	NA	NA		NA	uM	7.71848	1
C-30-6	Unknown Sample		Method Settings	571286	NA	NA	NA	48.4724	NA	NA		NA	uM	7.75926	1
C-45-1	Unknown Sample		Method Settings	529904	NA	NA	NA	44.9612	NA	NA		NA	uM	7.80142	1
C-45-2	Unknown Sample		Method Settings	485876	NA	NA	NA	41.2256	NA	NA		NA	uM	7.84219	1
C-45-3	Unknown Sample		Method Settings	496629	NA	NA	NA	42.1379	NA	NA		NA	uM	7.84226	1
C-45-4	Unknown Sample		Method Settings	569259	NA	NA	NA	48.3004	NA	NA		NA	uM	7.71854	1
C-45-5	Unknown Sample		Method Settings	552621	NA	NA	NA	46.8887	NA	NA		NA	uM	7.75936	1
C-45-6	Unknown Sample		Method Settings	578925	NA	NA	NA	49.1205	NA	NA		NA	uM	7.75935	1
C-60-1	Unknown Sample		Method Settings	485921	NA	NA	NA	41.2293	NA	NA		NA	uM	7.75988	1
C-60-2	Unknown Sample		Method Settings	496749	NA	NA	NA	42.148	NA	NA		NA	uM	7.76001	1
C-60-3	Unknown Sample		Method Settings	509509	NA	NA	NA	43.2307	NA	NA		NA	uM	7.96312	1
C-60-4	Unknown Sample		Method Settings	639979	NA	NA	NA	54.3008	NA	NA	Response High	NA	uM	7.75939	1
C-60-5	Unknown Sample		Method Settings	513273	NA	NA	NA	43.5501	NA	NA		NA	uM	7.75938	1
C-60-6	Unknown Sample		Method Settings	580011	NA	NA	NA	49.2127	NA	NA		NA	uM	7.80012	1
L-15-1	Unknown Sample		Method Settings	556562	NA	NA	NA	47.2231	NA	NA		NA	uM	8.00511	1
L-15-2	Unknown Sample		Method Settings	586216	NA	NA	NA	49.7391	NA	NA		NA	uM	8.04505	1
L-15-3	Unknown Sample		Method Settings	576604	NA	NA	NA	48.9236	NA	NA		NA	uM	7.96402	1
L-15-4	Unknown Sample		Method Settings	630496	NA	NA	NA	53.4963	NA	NA	Response High	NA	uM	7.75945	1
L-15-5	Unknown Sample		Method Settings	580945	NA	NA	NA	49.2919	NA	NA		NA	uM	7.75945	1
L-15-6	Unknown Sample		Method Settings	586133	NA	NA	NA	49.7321	NA	NA		NA	uM	7.80029	1
L-30-1	Unknown Sample		Method Settings	653926	NA	NA	NA	55.4842	NA	NA	Response High	NA	uM	7.84101	1
L-30-2	Unknown Sample		Method Settings	538369	NA	NA	NA	45.6794	NA	NA		NA	uM	7.84171	1
L-30-3	Unknown Sample		Method Settings	543429	NA	NA	NA	46.1088	NA	NA		NA	uM	7.80076	1
L-30-4	Unknown Sample		Method Settings	548262	NA	NA	NA	46.5189	NA	NA		NA	uM	7.75973	1
L-30-5	Unknown Sample		Method Settings	522489	NA	NA	NA	44.332	NA	NA		NA	uM	7.71877	1
L-30-6	Unknown Sample		Method Settings	575965	NA	NA	NA	48.8694	NA	NA		NA	uM	7.75989	1
L-45-1	Unknown Sample		Method Settings	574747	NA	NA	NA	48.7661	NA	NA		NA	uM	7.8008	1
L-45-2	Unknown Sample		Method Settings	596604	NA	NA	NA	50.6206	NA	NA	Response High	NA	uM	7.80058	1
L-45-3	Unknown Sample		Method Settings	539169	NA	NA	NA	45.7473	NA	NA		NA	uM	7.75995	1
L-45-4	Unknown Sample		Method Settings	560306	NA	NA	NA	47.5407	NA	NA		NA	uM	7.71893	1
L-45-5	Unknown Sample		Method Settings	522993	NA	NA	NA	44.3749	NA	NA		NA	uM	7.7189	1
L-45-6	Unknown Sample		Method Settings	515901	NA	NA	NA	43.773	NA	NA		NA	uM	7.75945	1
L-60-1	Unknown Sample		Method Settings	400920	NA	NA	NA	34.0172	NA	NA		NA	uM	7.76032	1
L-60-2	Unknown Sample		Method Settings	566431	NA	NA	NA	48.0605	NA	NA		NA	uM	7.84184	1
L-60-3	Unknown Sample		Method Settings	475925	NA	NA	NA	40.3812	NA	NA		NA	uM	7.96365	1
L-60-4	Unknown Sample		Method Settings	509186	NA	NA	NA	43.2033	NA	NA		NA	uM	7.80042	1
L-60-5	Unknown Sample		Method Settings	514825	NA	NA	NA	43.6818	NA	NA		NA	uM	7.75954	1
L-60-6	Unknown Sample		Method Settings	505024	NA	NA	NA	42.8502	NA	NA		NA	uM	7.71926	1
T-15-1	Unknown Sample		Method Settings	570548	NA	NA	NA	48.4098	NA	NA		NA	uM	7.92205	1
T-15-2	Unknown Sample		Method Settings	636214	NA	NA	NA	53.9814	NA	NA	Response High	NA	uM	8.00332	1
T-15-3	Unknown Sample		Method Settings	573403	NA	NA	NA	48.652	NA	NA		NA	uM	7.92191	1
T-15-4	Unknown Sample		Method Settings	570651	NA	NA	NA	48.4185	NA	NA		NA	uM	7.92178	1
T-15-5	Unknown Sample		Method Settings	561367	NA	NA	NA	47.6308	NA	NA		NA	uM	8.12629	1
T-15-6	Unknown Sample		Method Settings	591753	NA	NA	NA	50.209	NA	NA	Response High	NA	uM	7.87989	1
T-30-1	Unknown Sample		Method Settings	560670	NA	NA	NA	47.5716	NA	NA		NA	uM	7.96301	1
T-30-2	Unknown Sample		Method Settings	588566	NA	NA	NA	49.9386	NA	NA		NA	uM	7.84051	1
T-30-3	Unknown Sample		Method Settings	574785	NA	NA	NA	48.7693	NA	NA		NA	uM	7.84062	1
T-30-4	Unknown Sample		Method Settings	574276	NA	NA	NA	48.7261	NA	NA		NA	uM	7.84056	1
T-30-5	Unknown Sample		Method Settings	584430	NA	NA	NA	49.5876	NA	NA		NA	uM	7.84065	1
T-30-6	Unknown Sample		Method Settings	561428	NA	NA	NA	47.636	NA	NA		NA	uM	7.79974	1
T45-1	Unknown Sample		Method Settings	565317	NA	NA	NA	47.966	NA	NA		NA	uM	7.79955	1
T45-2	Unknown Sample		Method Settings	571113	NA	NA	NA	48.4577	NA	NA		NA	uM	7.84083	1
T45-3	Unknown Sample		Method Settings	572802	NA	NA	NA	48.601	NA	NA		NA	uM	7.8003	1
T45-4	Unknown Sample		Method Settings	594621	NA	NA	NA	50.4523	NA	NA	Response High	NA	uM	7.88148	1
T45-5	Unknown Sample		Method Settings	584642	NA	NA	NA	49.6056	NA	NA		NA	uM	7.79989	1
T45-6	Unknown Sample		Method Settings	566693	NA	NA	NA	48.0826	NA	NA		NA	uM	7.88202	1
T60-1	Unknown Sample		Method Settings	564124	NA	NA	NA	47.8647	NA	NA		NA	uM	7.841	1
T60-2	Unknown Sample		Method Settings	509301	NA	NA	NA	43.2131	NA	NA		NA	uM	7.79995	1
T60-3	Unknown Sample		Method Settings	597716	NA	NA	NA	50.7149	NA	NA	Response High	NA	uM	7.80007	1
T60-4	Unknown Sample		Method Settings	605261	NA	NA	NA	51.3551	NA	NA	Response High	NA	uM	7.80014	1
T60-5	Unknown Sample		Method Settings	568554	NA	NA	NA	48.2405	NA	NA		NA	uM	7.84065	1
T60-6	Unknown Sample		Method Settings	583372	NA	NA	NA	49.4979	NA	NA		NA	uM	7.84073	1
Created By:
User Name		Full Name		Date
Administrator				2016/8/27 13:10:05

## Sheet: Component
Component Name		Curve Index	Weighting Index	Origin Index	Equation
							Specified	Calculated
Filename	Sample Type	Sample Name	Integ. Type	Area	ISTD Area	Area Ratio	Amount	Amount	%Diff	%RSD	Peak Status	Level	Units	RT	Sample ID	Excluded
